# Supplementary material for: FAK Shutdown: Consequences on Epithelial Morphogenesis and Biomarker Expression Involving an Innovative Biomaterial for Tissue Regeneration
Source: Int J Mol Sci. 2021 Sep 10;22(18):9774. doi: 10.3390/ijms22189774 (PMC8470904; doi:10.3390/ijms22189774)
Supplement: Supplementary file 1 [file ijms-22-09774-s001.zip]

Archive with 1 entries (1 files):
- ijms-1347654-supplementary.pdf
